# Supplementary material for: The FGFR inhibitor Rogaratinib reduces microglia reactivity and synaptic loss in TBI
Source: Front Immunol. 2024 Nov 20;15:1443940. doi: 10.3389/fimmu.2024.1443940 (PMC11614719; doi:10.3389/fimmu.2024.1443940)
Supplement: Supplementary Table 1 — NSS scoring. This Excel file reports all the individual NSS scores calculated for each mouse sacrificed as part of this publication. [file Table1.xlsx]

## Sheet: Tabelle1
Figure 1	NSS timepoint	Sham Sal	TBI Sal	Sham BAY121	TBI BAY121
Sacrifice: 3hpi	3h	0	0	0	0
		0	0	0	0
		0	0	0	0
		0	0	0	0
		0	0	0	0
				0
Figure 2	NSS timepoint	Sham Sal	TBI Sal	Sham BAY121	TBI BAY121
Sacrifice: 3hpi	3h	0	0	0	0
		0	0	0	0
		0	1	0	0
		0	0	0	0
Figure 3	NSS timepoint	Sham Sal	TBI Sal	Sham BAY121	TBI BAY121
Sacrifice: 1dpi	3h	0	0	0	1
		0	0	0	0
		0	0	0	0
		0	0	0	0
	NSS timepoint	Sham Sal	TBI Sal	Sham BAY121	TBI BAY121
	1dpi	0	0	0	1
		0	0	0	0
		0	0	0	0
		0	0	0	0
Figure 4	NSS timepoint	Sham Sal	TBI Sal	Sham BAY121	TBI BAY121
Sacrifice: 3dpi	3h	0	0	0	0
		0	0	0	0
		0	0	0	0
		0	0	0	0
		0	0	0	0
	NSS timepoint	Sham Sal	TBI Sal	Sham BAY121	TBI BAY121
	1d	0	0	0	0
		0	0	0	0
		0	0	0	0
		0	0	0	0
		0	0	0	0
Figure 5	NSS timepoint	Sham Sal	TBI Sal	Sham BAY121	TBI BAY121
Sacrifice: 7d	3h	0	0	0	0
		0	0	0	0
		0	1	0	0
		0	0	0	0
		0	0	0	1
	NSS timepoint	Sham Sal	TBI Sal	Sham BAY121	TBI BAY121
	1d	0	0	0	0
		0	0	0	0
		0	0	0	0
		0	0	0	0
		0	0	0	0
	NSS timepoint	Sham Sal	TBI Sal	Sham BAY121	TBI BAY121
	7d	0	0	0	0
		0	0	0	0
		0	0	0	0
		0	0	0	0
		0	0	0	0
Figure 6 and 7	NSS timepoint	Sham Sal	TBI Sal	Sham BAY121	TBI BAY121
Sacrifice: 7d	3h	0	0	0	0
		0	0	0	0
		0	0	0	0
		0	0	0	0
	NSS timepoint	Sham Sal	TBI Sal	Sham BAY121	TBI BAY121
	1d	0	0	0	0
		0	0	0	0
		0	0	0	0
		0	0	0	0
	NSS timepoint	Sham Sal	TBI Sal	Sham BAY121	TBI BAY121
	7d	0	0	0	0
		0	0	0	0
		0	0	0	0
		0	0	0	0
